# Supplementary material for: The ‘Reading the mind in the Eyes' test and emotional intelligence
Source: R Soc Open Sci. 2020 Sep 16;7(9):201305. doi: 10.1098/rsos.201305 (PMC7540806; doi:10.1098/rsos.201305)
Supplement: Database [file rsos201305supp2.zip › rsos201305supp2.sps]

* Encoding: UTF-8.

*DESCRIPTIVE STATISTICS

DATASET ACTIVATE ConjuntoDatos1.
DESCRIPTIVES VARIABLES=MSCEIT_Total MSCEIT_Perceiving MSCEIT_Facilitating MSCEIT_Understanding 
    MSCEIT_Managing EyeTest_Total EyeTest_Easy_Items EyeTest_Difficult_Items
  /STATISTICS=MEAN STDDEV MIN MAX.

USE ALL.
COMPUTE filter_$=(Gender = 1).
VARIABLE LABELS filter_$ 'Gender = 1 (FILTER)'.
VALUE LABELS filter_$ 0 'Not Selected' 1 'Selected'.
FORMATS filter_$ (f1.0).
FILTER BY filter_$.
EXECUTE.

DESCRIPTIVES VARIABLES=MSCEIT_Total MSCEIT_Perceiving MSCEIT_Facilitating MSCEIT_Understanding 
    MSCEIT_Managing EyeTest_Total EyeTest_Easy_Items EyeTest_Difficult_Items
  /STATISTICS=MEAN STDDEV MIN MAX.

USE ALL.
COMPUTE filter_$=(Gender = 2).
VARIABLE LABELS filter_$ 'Gender = 2 (FILTER)'.
VALUE LABELS filter_$ 0 'Not Selected' 1 'Selected'.
FORMATS filter_$ (f1.0).
FILTER BY filter_$.
EXECUTE.

DESCRIPTIVES VARIABLES=MSCEIT_Total MSCEIT_Perceiving MSCEIT_Facilitating MSCEIT_Understanding 
    MSCEIT_Managing EyeTest_Total EyeTest_Easy_Items EyeTest_Difficult_Items
  /STATISTICS=MEAN STDDEV MIN MAX.


FILTER OFF.
USE ALL.
EXECUTE.


*GENDER DIFFERENCES

T-TEST GROUPS=Gender(1 2)
  /MISSING=ANALYSIS
  /VARIABLES=MSCEIT_Total MSCEIT_Perceiving MSCEIT_Facilitating MSCEIT_Understanding 
    MSCEIT_Managing EyeTest_Total EyeTest_Easy_Items EyeTest_Difficult_Items
  /CRITERIA=CI(.95).


*PEARSON CORRELATIONS

CORRELATIONS
  /VARIABLES=MSCEIT_Total MSCEIT_Perceiving MSCEIT_Facilitating MSCEIT_Understanding 
    MSCEIT_Managing EyeTest_Total EyeTest_Easy_Items EyeTest_Difficult_Items
  /PRINT=TWOTAIL NOSIG
  /MISSING=PAIRWISE.


* STEPWISE REGRESSION ANALYSES

REGRESSION
  /MISSING LISTWISE
  /STATISTICS COEFF OUTS R ANOVA
  /CRITERIA=PIN(.05) POUT(.10)
  /NOORIGIN 
  /DEPENDENT EyeTest_Total
  /METHOD=STEPWISE MSCEIT_Perceiving MSCEIT_Facilitating MSCEIT_Understanding MSCEIT_Managing.

REGRESSION
  /MISSING LISTWISE
  /STATISTICS COEFF OUTS R ANOVA
  /CRITERIA=PIN(.05) POUT(.10)
  /NOORIGIN 
  /DEPENDENT EyeTest_Easy_Items
  /METHOD=STEPWISE MSCEIT_Perceiving MSCEIT_Facilitating MSCEIT_Understanding MSCEIT_Managing.

REGRESSION
  /MISSING LISTWISE
  /STATISTICS COEFF OUTS R ANOVA
  /CRITERIA=PIN(.05) POUT(.10)
  /NOORIGIN 
  /DEPENDENT EyeTest_Difficult_Items
  /METHOD=STEPWISE MSCEIT_Perceiving MSCEIT_Facilitating MSCEIT_Understanding MSCEIT_Managing.


* MODERATION ANALYSES (predictor: MSCEIT scors; moderator: gender; criterion: Eyes Test scores)
* It is needed to have the SPSS PROCESS macro installed.

PRCD123 vars = EyeTest_Total MSCEIT_Total Gender 
  /y=EyeTest_Total/x=MSCEIT_Total/m=Gender/w=/z=/v=/q=/
  model =1/boot=5000/center=0/hc3=0/effsize=0/
  normal=0/coeffci=1/conf=95/percent=0/total=0/
  covmy=0/jn=0/quantile =0/plot=0/contrast=0/
  decimals=F10.4/covcoeff=0 
  /longname=1.
restore.

PRCD123 vars = EyeTest_Easy_Items MSCEIT_Total Gender 
  /y=EyeTest_Easy_Items/x=MSCEIT_Total/m=Gender/w=/z=/v=/q=/
  model =1/boot=5000/center=0/hc3=0/effsize=0/
  normal=0/coeffci=1/conf=95/percent=0/total=0/
  covmy=0/jn=0/quantile =0/plot=0/contrast=0/
  decimals=F10.4/covcoeff=0 
  /longname=1.
restore.

PRCD123 vars = EyeTest_Difficult_Items MSCEIT_Total Gender 
  /y=EyeTest_Difficult_Items/x=MSCEIT_Total/m=Gender/w=/z=/v=/q=/
  model =1/boot=5000/center=0/hc3=0/effsize=0/
  normal=0/coeffci=1/conf=95/percent=0/total=0/
  covmy=0/jn=0/quantile =0/plot=0/contrast=0/
  decimals=F10.4/covcoeff=0 
  /longname=1.
restore.


PRCD123 vars = EyeTest_Total MSCEIT_Perceiving Gender 
  /y=EyeTest_Total/x=MSCEIT_Perceiving/m=Gender/w=/z=/v=/q=/
  model =1/boot=5000/center=0/hc3=0/effsize=0/
  normal=0/coeffci=1/conf=95/percent=0/total=0/
  covmy=0/jn=0/quantile =0/plot=0/contrast=0/
  decimals=F10.4/covcoeff=0 
  /longname=1.
restore.

PRCD123 vars = EyeTest_Easy_Items MSCEIT_Perceiving Gender 
  /y=EyeTest_Easy_Items/x=MSCEIT_Perceiving/m=Gender/w=/z=/v=/q=/
  model =1/boot=5000/center=0/hc3=0/effsize=0/
  normal=0/coeffci=1/conf=95/percent=0/total=0/
  covmy=0/jn=0/quantile =0/plot=0/contrast=0/
  decimals=F10.4/covcoeff=0 
  /longname=1.
restore.

PRCD123 vars = EyeTest_Difficult_Items MSCEIT_Perceiving Gender 
  /y=EyeTest_Difficult_Items/x=MSCEIT_Perceiving/m=Gender/w=/z=/v=/q=/
  model =1/boot=5000/center=0/hc3=0/effsize=0/
  normal=0/coeffci=1/conf=95/percent=0/total=0/
  covmy=0/jn=0/quantile =0/plot=0/contrast=0/
  decimals=F10.4/covcoeff=0 
  /longname=1.
restore.


PRCD123 vars = EyeTest_Total MSCEIT_Facilitating Gender 
  /y=EyeTest_Total/x=MSCEIT_Facilitating/m=Gender/w=/z=/v=/q=/
  model =1/boot=5000/center=0/hc3=0/effsize=0/
  normal=0/coeffci=1/conf=95/percent=0/total=0/
  covmy=0/jn=0/quantile =0/plot=0/contrast=0/
  decimals=F10.4/covcoeff=0 
  /longname=1.
restore.

PRCD123 vars = EyeTest_Easy_Items MSCEIT_Facilitating Gender 
  /y=EyeTest_Easy_Items/x=MSCEIT_Facilitating/m=Gender/w=/z=/v=/q=/
  model =1/boot=5000/center=0/hc3=0/effsize=0/
  normal=0/coeffci=1/conf=95/percent=0/total=0/
  covmy=0/jn=0/quantile =0/plot=0/contrast=0/
  decimals=F10.4/covcoeff=0 
  /longname=1.
restore.

PRCD123 vars = EyeTest_Difficult_Items MSCEIT_Facilitating Gender 
  /y=EyeTest_Difficult_Items/x=MSCEIT_Facilitating/m=Gender/w=/z=/v=/q=/
  model =1/boot=5000/center=0/hc3=0/effsize=0/
  normal=0/coeffci=1/conf=95/percent=0/total=0/
  covmy=0/jn=0/quantile =0/plot=0/contrast=0/
  decimals=F10.4/covcoeff=0 
  /longname=1.
restore.


PRCD123 vars = EyeTest_Total MSCEIT_Understanding Gender 
  /y=EyeTest_Total/x=MSCEIT_Understanding/m=Gender/w=/z=/v=/q=/
  model =1/boot=5000/center=0/hc3=0/effsize=0/
  normal=0/coeffci=1/conf=95/percent=0/total=0/
  covmy=0/jn=0/quantile =0/plot=0/contrast=0/
  decimals=F10.4/covcoeff=0 
  /longname=1.
restore.

PRCD123 vars = EyeTest_Easy_Items MSCEIT_Understanding Gender 
  /y=EyeTest_Easy_Items/x=MSCEIT_Understanding/m=Gender/w=/z=/v=/q=/
  model =1/boot=5000/center=0/hc3=0/effsize=0/
  normal=0/coeffci=1/conf=95/percent=0/total=0/
  covmy=0/jn=0/quantile =0/plot=0/contrast=0/
  decimals=F10.4/covcoeff=0 
  /longname=1.
restore.

PRCD123 vars = EyeTest_Difficult_Items MSCEIT_Understanding Gender 
  /y=EyeTest_Difficult_Items/x=MSCEIT_Understanding/m=Gender/w=/z=/v=/q=/
  model =1/boot=5000/center=0/hc3=0/effsize=0/
  normal=0/coeffci=1/conf=95/percent=0/total=0/
  covmy=0/jn=0/quantile =0/plot=0/contrast=0/
  decimals=F10.4/covcoeff=0 
  /longname=1.
restore.


PRCD123 vars = EyeTest_Total MSCEIT_Managing Gender 
  /y=EyeTest_Total/x=MSCEIT_Managing/m=Gender/w=/z=/v=/q=/
  model =1/boot=5000/center=0/hc3=0/effsize=0/
  normal=0/coeffci=1/conf=95/percent=0/total=0/
  covmy=0/jn=0/quantile =0/plot=0/contrast=0/
  decimals=F10.4/covcoeff=0 
  /longname=1.
restore.

PRCD123 vars = EyeTest_Easy_Items MSCEIT_Managing Gender 
  /y=EyeTest_Easy_Items/x=MSCEIT_Managing/m=Gender/w=/z=/v=/q=/
  model =1/boot=5000/center=0/hc3=0/effsize=0/
  normal=0/coeffci=1/conf=95/percent=0/total=0/
  covmy=0/jn=0/quantile =0/plot=0/contrast=0/
  decimals=F10.4/covcoeff=0 
  /longname=1.
restore.

PRCD123 vars = EyeTest_Difficult_Items MSCEIT_Managing Gender 
  /y=EyeTest_Difficult_Items/x=MSCEIT_Managing/m=Gender/w=/z=/v=/q=/
  model =1/boot=5000/center=0/hc3=0/effsize=0/
  normal=0/coeffci=1/conf=95/percent=0/total=0/
  covmy=0/jn=0/quantile =0/plot=0/contrast=0/
  decimals=F10.4/covcoeff=0 
  /longname=1.
restore.
