# Supplementary material for: The ‘Reading the mind in the Eyes' test and emotional intelligence
Source: R Soc Open Sci. 2020 Sep 16;7(9):201305. doi: 10.1098/rsos.201305 (PMC7540806; doi:10.1098/rsos.201305)
Supplement: Analyses code [file rsos201305supp3.zip]

Archive with 1 entries (1 files):
- rsos201305supp3.sav
